# Supplementary material for: Impact of Adjuvant Treatment on Heparanase Concentration in Invasive, Unilateral Breast Cancer Patients: Results of a Prospective Single-Centre Cohort Study
Source: J Clin Med. 2021 May 18;10(10):2184. doi: 10.3390/jcm10102184 (PMC8158114; doi:10.3390/jcm10102184)
Supplement: Supplementary file 1 [file jcm-10-02184-s001.zip]

Archive with 1 entries (1 files):
- jcm-1213881-SI.pdf
